# Supplementary material for: Surgical outcomes of neoadjuvant endocrine treatment in early breast cancer: meta-analysis
Source: BJS Open. 2024 Oct 18;8(5):zrae100. doi: 10.1093/bjsopen/zrae100 (PMC11488384; doi:10.1093/bjsopen/zrae100)
Supplement: zrae100_Supplementary_Data [file zrae100_supplementary_data.zip]

Archive with 2 entries (2 files):
- Supplementary Material_Tables 26.5.2024.docx
- Supplementary_Material.docx
